# Supplementary material for: Unsupervised analysis reveals two molecular subgroups of serous ovarian cancer with distinct gene expression profiles and survival
Source: J Cancer Res Clin Oncol. 2016 Mar 30;142(6):1239–52. doi: 10.1007/s00432-016-2147-y (PMC4869753; doi:10.1007/s00432-016-2147-y)
Supplement: Supplementary file 10 — Supplementary material 10 (XLSX 65 kb) [file 432_2016_2147_MOESM10_ESM.xlsx]

## Sheet: 151 probe set signature
The 151 probe set prognostic signature; sorted by fold change (FC)
The 151 probe set signature is derived from the first mode of SVD done on serous and undifferentiated ovarian cancers (see Methods)
Hierarchical clustering based on expression profile of these 151 probe sets revealed two clusters of cancers with different molecular profile (see Fig. 3A in main text).
Cox regression analysis revealed that the patients from two clusters differed by overall survival (OS; see Fig. 3B in main text).
Probe set	Description	Gene symbol	Fold-change between clusters
1555778_a_at	periostin, osteoblast specific factor	POSTN	21.6939
37892_at	collagen, type XI, alpha 1	COL11A1	19.4412
223122_s_at	secreted frizzled-related protein 2	SFRP2	18.6055
210809_s_at	periostin, osteoblast specific factor	POSTN	18.5984
206439_at	dermatan sulfate proteoglycan 3, EPYC	DSPG3	13.1717
227140_at	CDNA FLJ11041 fis, clone PLACE1004405		10.3883
217428_s_at	collagen, type X, alpha 1(Schmid metaphyseal chondrodysplasia)	COL10A1	10.2438
205422_s_at	integrin, beta-like 1 (with EGF-like repeat domains)	ITGBL1	8.09905
204320_at	collagen, type XI, alpha 1	COL11A1	7.95743
229271_x_at	collagen, type XI, alpha 1	COL11A1	7.35254
215446_s_at	lysyl oxidase	LOX	7.00082
227566_at	neurotrimin	HNT	6.78776
213764_s_at	microfibrillar associated protein 5	MFAP5	6.35677
215646_s_at	chondroitin sulfate proteoglycan 2 (versican, VCAN)	CSPG2	6.34602
226237_at	Collagen, type VIII, alpha 1	COL8A1	6.28777
209955_s_at	fibroblast activation protein, alpha	FAP	6.21914
203083_at	thrombospondin 2	THBS2	6.02297
229479_at	Hypothetical protein LOC646324	LOC646324	5.77846
229554_at	Transcribed locus		5.44881
205713_s_at	cartilage oligomeric matrix protein	COMP	5.18265
211571_s_at	chondroitin sulfate proteoglycan 2 (versican, VCAN)	CSPG2	5.02243
226777_at	CDNA FLJ31066 fis, clone HSYRA2001153		5.0005
204620_s_at	chondroitin sulfate proteoglycan 2 (versican, VCAN)	CSPG2	4.65793
219087_at	asporin (LRR class 1)	ASPN	4.61445
218002_s_at	chemokine (C-X-C motif) ligand 14	CXCL14	4.60902
221731_x_at	chondroitin sulfate proteoglycan 2 (versican, VCAN)	CSPG2	4.58617
210511_s_at	inhibin, beta A (activin A, activin AB alpha polypeptide)	INHBA	4.56175
203876_s_at	matrix metallopeptidase 11 (stromelysin 3)	MMP11	4.5148
222484_s_at	chemokine (C-X-C motif) ligand 14	CXCL14	4.49551
221730_at	collagen, type V, alpha 2	COL5A2	4.47946
201744_s_at	lumican	LUM	4.44788
212354_at	sulfatase 1	SULF1	4.39698
223278_at	gap junction protein, beta 2, 26kDa (connexin 26)	GJB2	4.38951
213765_at	microfibrillar associated protein 5 (Microfibril-Associated Glycoprotein 2, MAGP2)	MFAP5	4.34119
203868_s_at	vascular cell adhesion molecule 1	VCAM1	4.21704
202450_s_at	cathepsin K (pycnodysostosis)	CTSK	4.18072
203878_s_at	matrix metallopeptidase 11 (stromelysin 3)	MMP11	4.17487
204619_s_at	chondroitin sulfate proteoglycan 2 (versican, VCAN)	CSPG2	4.1636
226695_at	paired related homeobox 1	PRRX1	4.08304
205941_s_at	collagen, type X, alpha 1(Schmid metaphyseal chondrodysplasia)	COL10A1	4.0575
201150_s_at	TIMP metallopeptidase inhibitor 3 (Sorsby fundus dystrophy, pseudoinflammatory)	TIMP3	4.01993
214587_at	collagen, type VIII, alpha 1	COL8A1	4.01481
201147_s_at	TIMP metallopeptidase inhibitor 3 (Sorsby fundus dystrophy, pseudoinflammatory)	TIMP3	4.0081
227061_at	CDNA FLJ44429 fis, clone UTERU2015653		3.99146
209687_at	chemokine (C-X-C motif) ligand 12 (stromal cell-derived factor 1)	CXCL12	3.95494
204051_s_at	secreted frizzled-related protein 4	SFRP4	3.95216
204298_s_at	lysyl oxidase	LOX	3.90865
235182_at	chromosome 20 open reading frame 82	C20orf82	3.89774
202283_at	serpin peptidase inhibitor, clade F (alpha-2 antiplasmin, pigment epithelium derived factor), member 1	SERPINF1	3.88336
213338_at	transmembrane protein 158	TMEM158	3.86871
231879_at	collagen, type XII, alpha 1	COL12A1	3.85305
221729_at	collagen, type V, alpha 2	COL5A2	3.84872
212464_s_at	fibronectin 1	FN1	3.84331
211668_s_at	plasminogen activator, urokinase /// plasminogen activator, urokinase	PLAU	3.7608
204463_s_at	endothelin receptor type A	EDNRA	3.75255
216442_x_at	fibronectin 1	FN1	3.73508
225242_s_at	coiled-coil domain containing 80	CCDC80	3.7021
232523_at	multiple EGF-like-domains 10	MEGF10	3.60968
210495_x_at	fibronectin 1	FN1	3.57078
226311_at	CDNA clone IMAGE:30924414		3.52317
204052_s_at	secreted frizzled-related protein 4	SFRP4	3.49525
212488_at	collagen, type V, alpha 1	COL5A1	3.447
202952_s_at	ADAM metallopeptidase domain 12 (meltrin alpha)	ADAM12	3.4362
212489_at	collagen, type V, alpha 1	COL5A1	3.42074
238852_at	Paired related homeobox 1	PRRX1	3.41311
205479_s_at	plasminogen activator, urokinase	PLAU	3.38037
213790_at	CDNA FLJ31066 fis, clone HSYRA2001153		3.35021
225275_at	EGF-like repeats and discoidin I-like domains 3	EDIL3	3.27899
211896_s_at	decorin (DSPG2)	DCN	3.2719
211719_x_at	fibronectin 1 /// fibronectin 1	FN1	3.27022
204464_s_at	endothelin receptor type A	EDNRA	3.25561
202766_s_at	fibrillin 1	FBN1	3.23918
213909_at	leucine rich repeat containing 15	LRRC15	3.22826
227399_at	vestigial like 3 (Drosophila)	VGLL3	3.21039
225664_at	collagen, type XII, alpha 1	COL12A1	3.20593
201792_at	AE binding protein 1	AEBP1	3.19165
212344_at	sulfatase 1	SULF1	3.18836
227070_at	glycosyltransferase 8 domain containing 2	GLT8D2	3.01772
201109_s_at	thrombospondin 1	THBS1	2.95935
221019_s_at	collectin sub-family member 12 /// collectin sub-family member 12	COLEC12	2.92199
209335_at	decorin (DSPG2)	DCN	2.92184
213125_at	olfactomedin-like 2B	OLFML2B	2.87869
221541_at	cysteine-rich secretory protein LCCL domain containing 2	CRISPLD2	2.87842
202311_s_at	collagen, type I, alpha 1	COL1A1	2.84632
206026_s_at	tumor necrosis factor, alpha-induced protein 6	TNFAIP6	2.82825
229802_at	CDNA FLJ14388 fis, clone HEMBA1002716		2.82019
225681_at	collagen triple helix repeat containing 1	CTHRC1	2.74368
204774_at	ecotropic viral integration site 2A	EVI2A	2.72952
213139_at	snail homolog 2 (Drosophila)	SNAI2	2.72218
202765_s_at	fibrillin 1	FBN1	2.6879
209621_s_at	PDZ and LIM domain 3	PDLIM3	2.68529
203325_s_at	collagen, type V, alpha 1	COL5A1	2.6769
226218_at	MRNA; cDNA DKFZp667P0610 (from clone DKFZp667P0610)		2.67204
229530_at	Guanylate cyclase 1, soluble, alpha 3	GUCY1A3	2.6693
211813_x_at	decorin (DSPG2)	DCN	2.65321
226834_at	Transcribed locus, strongly similar to NP_079045.1 adipocyte-specific adhesion molecule;		2.64939
201069_at	matrix metallopeptidase 2 (gelatinase A, 72kDa gelatinase, 72kDa type IV collagenase)	MMP2	2.6434
206025_s_at	tumor necrosis factor, alpha-induced protein 6	TNFAIP6	2.61641
203180_at	aldehyde dehydrogenase 1 family, member A3	ALDH1A3	2.60939
201110_s_at	thrombospondin 1	THBS1	2.57387
201893_x_at	decorin (DSPG2)	DCN	2.57207
227266_s_at	FYN binding protein (FYB-120/130)	FYB	2.56739
201852_x_at	collagen, type III, alpha 1 (Ehlers-Danlos syndrome type IV, autosomal dominant)	COL3A1	2.55018
201286_at	syndecan 1	SDC1	2.54009
37512_at	hydroxysteroid (17-beta) dehydrogenase 6	HSD17B6	2.53963
207173_x_at	cadherin 11, type 2, OB-cadherin (osteoblast)	CDH11	2.51242
226612_at	similar to CG4502-PA	FLJ25076	2.47191
236179_at	Transcribed locus		2.46027
226930_at	fibronectin type III domain containing 1	FNDC1	2.42638
1554474_a_at	monooxygenase, DBH-like 1	MOXD1	2.42554
204939_s_at	phospholamban	PLN	2.41267
207191_s_at	immunoglobulin superfamily containing leucine-rich repeat	ISLR	2.37378
213943_at	twist homolog 1 (acrocephalosyndactyly 3; Saethre-Chotzen syndrome) (Drosophila)	TWIST1	2.36623
212667_at	secreted protein, acidic, cysteine-rich (osteonectin)	SPARC	2.36531
235821_at	CDNA FLJ14388 fis, clone HEMBA1002716		2.35434
203603_s_at	zinc finger homeobox 1b	ZFHX1B	2.35247
201108_s_at	thrombospondin 1	THBS1	2.32855
220532_s_at	LR8 protein	LR8	2.32832
225782_at	methionine sulfoxide reductase B3	MSRB3	2.32193
225481_at	FERM domain containing 6	FRMD6	2.22845
230493_at	transmembrane protein 46	TMEM46	2.21108
234994_at	KIAA1913	KIAA1913	2.20735
206584_at	lymphocyte antigen 96	LY96	2.19476
207172_s_at	cadherin 11, type 2, OB-cadherin (osteoblast)	CDH11	2.17856
235318_at	fibrillin 1	FBN1	2.17644
235521_at	homeobox A3	HOXA3	2.17512
217763_s_at	RAB31, member RAS oncogene family	RAB31	2.16295
202664_at	Wiskott-Aldrich syndrome protein interacting protein	WASPIP	2.16
212473_s_at	microtubule associated monoxygenase, calponin and LIM domain containing 2	MICAL2	2.15307
220330_s_at	SAM domain, SH3 domain and nuclear localisation signals, 1	SAMSN1	2.14749
217762_s_at	RAB31, member RAS oncogene family	RAB31	2.14486
217764_s_at	RAB31, member RAS oncogene family	RAB31	2.13098
201617_x_at	caldesmon 1	CALD1	2.10591
228293_at	DEP domain containing 7	DEPDC7	2.09451
213905_x_at	biglycan /// teashirt family zinc finger 1	BGN /// TSHZ1	2.06434
225464_at	FERM domain containing 6	FRMD6	2.04907
202998_s_at	lysyl oxidase-like 2	LOXL2	2.0226
203989_x_at	coagulation factor II (thrombin) receptor	F2R	1.97978
206715_at	transcription factor EC	TFEC	1.96562
219386_s_at	SLAM family member 8	SLAMF8	1.96481
235438_at	Cytochrome P450, family 7, subfamily B, polypeptide 1	CYP7B1	1.96254
202202_s_at	laminin, alpha 4	LAMA4	1.96129
201438_at	collagen, type VI, alpha 3	COL6A3	1.93858
217525_at	olfactomedin-like 1	OLFML1	1.93381
212764_at			1.89941
202663_at	Wiskott-Aldrich syndrome protein interacting protein	WASPIP	1.8956
213241_at	plexin C1	PLXNC1	1.89133
212636_at	quaking homolog, KH domain RNA binding (mouse)	QKI	1.8499
226103_at	nexilin (F actin binding protein)	NEXN	1.82283
223235_s_at	SPARC related modular calcium binding 2	SMOC2	1.81541
203903_s_at	hephaestin	HEPH	1.71079

## Sheet: unique genes 
The 151 probe set prognostic signature; alphabeticaly sorted. Unique genes and uncharacterized sequences are numbered on the left
The signature of 151 probe sets represents 111 unique sequences; among them are 96 characterized genes
The 151 probe set signature is derived from the first mode of SVD done on serous and undifferentiated ovarian cancers
Hierarchical clustering based on expression profile of these 151 probe sets revealed two clusters of cancers with different molecular profile (see Fig. 3A in main text).
Cox regression analysis revealed that the patients from two clusters differed by overall survival (OS; see Fig. 3B in main text).
qRT-PCR validation. Ten genes (brown) were chosen for qRT-PCR validation according to OS and disease free survival (DFS).
The validation was performed on the same set of RNAs as were used for microarray experiment (learning set)
and in the independent set of 33 ovarian cancer samples (test set).
The results of qRT-PCR validation are shown in last 4 collumns.
"ns" - non significant
							qRT-PCR validation
					learning set		test set
Unique gene number	Gene description	Gene symbol	Fold-change	Probe set	OS	DFS	OS	DFS
1	ADAM metallopeptidase domain 12 (meltrin alpha)	ADAM12	3.4362	202952_s_at
	CDNA FLJ31066 fis, clone HSYRA2001153/ADAM12		3.35021	213790_at
2	AE binding protein 1	AEBP1	3.19165	201792_at
3	aldehyde dehydrogenase 1 family, member A3	ALDH1A3	2.60939	203180_at
4	asporin (LRR class 1)	ASPN	4.61445	219087_at
5	biglycan /// teashirt family zinc finger 1	BGN /// TSHZ1	2.06434	213905_x_at
6	cadherin 11, type 2, OB-cadherin (osteoblast)	CDH11	2.51242	207173_x_at
		CDH11	2.17856	207172_s_at
7	caldesmon 1	CALD1	2.10591	201617_x_at
8	cartilage oligomeric matrix protein	COMP	5.18265	205713_s_at
9	cathepsin K (pycnodysostosis)	CTSK	4.18072	202450_s_at
10	chemokine (C-X-C motif) ligand 12 (stromal cell-derived factor 1)	CXCL12	3.95494	209687_at
11	chemokine (C-X-C motif) ligand 14	CXCL14	4.49551	222484_s_at
		CXCL14	4.60902	218002_s_at
12	chondroitin sulfate proteoglycan 2 (versican, VCAN)	CSPG2	5.02243	211571_s_at
		CSPG2	4.65793	204620_s_at
		CSPG2	4.58617	221731_x_at
		CSPG2	4.1636	204619_s_at
		CSPG2	6.34602	215646_s_at
13	coagulation factor II (thrombin) receptor	F2R	1.97978	203989_x_at
14	coiled-coil domain containing 80	CCDC80	3.7021	225242_s_at
15	collagen triple helix repeat containing 1	CTHRC1	2.74368	225681_at
16	collagen, type I, alpha 1	COL1A1	2.84632	202311_s_at
17	collagen, type III, alpha 1 (Ehlers-Danlos syndrome type IV, autosomal dominant)	COL3A1	2.55018	201852_x_at
18	collagen, type V, alpha 1	COL5A1	3.447	212488_at
		COL5A1	3.42074	212489_at
		COL5A1	2.6769	203325_s_at
19	collagen, type V, alpha 2	COL5A2	3.84872	221729_at
		COL5A2	4.47946	221730_at
20	collagen, type VI, alpha 3	COL6A3	1.93858	201438_at
21	collagen, type VIII, alpha 1	COL8A1	4.01481	214587_at
		COL8A1	6.28777	226237_at
22	collagen, type X, alpha 1(Schmid metaphyseal chondrodysplasia)	COL10A1	10.2438	217428_s_at
		COL10A1	4.0575	205941_s_at
23	collagen, type XI, alpha 1	COL11A1	19.4412	37892_at	0.0015	ns	0.0647	ns
		COL11A1	7.95743	204320_at
		COL11A1	7.35254	229271_x_at
24	collagen, type XII, alpha 1	COL12A1	3.85305	231879_at
		COL12A1	3.20593	225664_at
25	collectin sub-family member 12	COLEC12	2.92199	221019_s_at
26	cysteine-rich secretory protein LCCL domain containing 2	CRISPLD2	2.87842	221541_at
27	Cytochrome P450, family 7, subfamily B, polypeptide 1	CYP7B1	1.96254	235438_at
28	decorin/DSPG2	DCN	2.65321	211813_x_at
		DCN	2.57207	201893_x_at
		DCN	3.2719	211896_s_at
		DCN	2.92184	209335_at
29	dermatan sulfate proteoglycan 3/EPYC	DSPG3	13.1717	206439_at	0.0033	0.0140	0.0328	0.0053
30	DEP domain containing 7	DEPDC7	2.09451	228293_at
31	ecotropic viral integration site 2A	EVI2A	2.72952	204774_at
32	EGF-like repeats and discoidin I-like domains 3	EDIL3	3.27899	225275_at
33	endothelin receptor type A	EDNRA	3.25561	204464_s_at
		EDNRA	3.75255	204463_s_at
34	FERM domain containing 6	FRMD6	2.22845	225481_at
		FRMD6	2.04907	225464_at
35	fibrillin 1	FBN1	2.6879	202765_s_at
		FBN1	3.23918	202766_s_at
		FBN1	2.17644	235318_at
36	fibroblast activation protein, alpha	FAP	6.21914	209955_s_at	0.0020	ns	ns	ns
37	fibronectin 1	FN1	3.84331	212464_s_at
		FN1	3.73508	216442_x_at
		FN1	3.57078	210495_x_at
		FN1	3.27022	211719_x_at
38	fibronectin type III domain containing 1	FNDC1	2.42638	226930_at
39	FYN binding protein (FYB-120/130)	FYB	2.56739	227266_s_at
40	gap junction protein, beta 2, 26kDa (connexin 26)	GJB2	4.38951	223278_at
41	glycosyltransferase 8 domain containing 2	GLT8D2	3.01772	227070_at
42	Guanylate cyclase 1, soluble, alpha 3	GUCY1A3	2.6693	229530_at
43	hephaestin	HEPH	1.71079	203903_s_at
44	homeobox A3	HOXA3	2.17512	235521_at
45	hydroxysteroid (17-beta) dehydrogenase 6	HSD17B6	2.53963	37512_at
46	immunoglobulin superfamily containing leucine-rich repeat	ISLR	2.37378	207191_s_at
47	inhibin, beta A (activin A, activin AB alpha polypeptide)	INHBA	4.56175	210511_s_at	ns	0.0855	ns	ns
48	integrin, beta-like 1 (with EGF-like repeat domains)	ITGBL1	8.09905	205422_s_at	ns	ns	ns	ns
49	laminin, alpha 4	LAMA4	1.96129	202202_s_at
50	leucine rich repeat containing 15	LRRC15	3.22826	213909_at
51	LR8 protein	LR8	2.32832	220532_s_at
52	lumican	LUM	4.44788	201744_s_at
53	lymphocyte antigen 96	LY96	2.19476	206584_at
54	lysyl oxidase	LOX	7.00082	215446_s_at	0.0267	0.0363	0.0592	0.0485
		LOX	3.90865	204298_s_at
55	lysyl oxidase-like 2/ENTPD4	LOXL2	2.0226	202998_s_at
56	matrix metallopeptidase 11 (stromelysin 3)	MMP11	4.17487	203878_s_at
		MMP11	4.5148	203876_s_at
57	matrix metallopeptidase 2 (gelatinase A, 72kDa gelatinase, 72kDa type IV collagenase)	MMP2	2.6434	201069_at
58	methionine sulfoxide reductase B3	MSRB3	2.32193	225782_at
59	microfibrillar associated protein 5	MFAP5	6.35677	213764_s_at	0.0038	ns	0.0671	0.0974
		MFAP5	4.34119	213765_at
60	microtubule associated monoxygenase, calponin and LIM domain containing 2	MICAL2	2.15307	212473_s_at
61	monooxygenase, DBH-like 1	MOXD1	2.42554	1554474_a_at
62	multiple EGF-like-domains 10	MEGF10	3.60968	232523_at
63	neurotrimin	HNT	6.78776	227566_at
64	nexilin (F actin binding protein)	NEXN	1.82283	226103_at
65	olfactomedin-like 1	OLFML1	1.93381	217525_at
66	olfactomedin-like 2B	OLFML2B	2.87869	213125_at
67	paired related homeobox 1	PRRX1	4.08304	226695_at
		PRRX1	3.41311	238852_at
68	PDZ and LIM domain 3	PDLIM3	2.68529	209621_s_at
69	periostin, osteoblast specific factor	POSTN	21.6939	1555778_a_at	ns	0.0077	ns	0.0259
		POSTN	18.5984	210809_s_at
70	phospholamban	PLN	2.41267	204939_s_at
71	plasminogen activator, urokinase	PLAU	3.38037	205479_s_at	ns	0.0347	ns	ns
		PLAU	3.7608	211668_s_at
72	plexin C1	PLXNC1	1.89133	213241_at
73	quaking homolog, KH domain RNA binding (mouse)	QKI	1.8499	212636_at
74	RAB31, member RAS oncogene family	RAB31	2.13098	217764_s_at
		RAB31	2.16295	217763_s_at
		RAB31	2.14486	217762_s_at
75	SAM domain, SH3 domain and nuclear localisation signals, 1	SAMSN1	2.14749	220330_s_at
76	secreted frizzled-related protein 2	SFRP2	18.6055	223122_s_at	ns	0.0715	ns	0.0574
77	secreted frizzled-related protein 4	SFRP4	3.95216	204051_s_at
		SFRP4	3.49525	204052_s_at
78	secreted protein, acidic, cysteine-rich (osteonectin)	SPARC	2.36531	212667_at
79	serpin peptidase inhibitor, clade F (alpha-2 antiplasmin, pigment epithelium derived factor), member 1	SERPINF1	3.88336	202283_at
80	SLAM family member 8	SLAMF8	1.96481	219386_s_at
81	snail homolog 2 (Drosophila)	SNAI2	2.72218	213139_at
82	SPARC related modular calcium binding 2	SMOC2	1.81541	223235_s_at
	sulfatase 1	SULF1	4.39698	212354_at
83		SULF1	3.18836	212344_at
84	syndecan 1	SDC1	2.54009	201286_at
85	thrombospondin 1	THBS1	2.32855	201108_s_at
		THBS1	2.95935	201109_s_at
		THBS1	2.57387	201110_s_at
86	thrombospondin 2	THBS2	6.02297	203083_at
87	TIMP metallopeptidase inhibitor 3 (Sorsby fundus dystrophy, pseudoinflammatory)	TIMP3	4.01993	201150_s_at
		TIMP3	4.0081	201147_s_at
88	transcription factor EC	TFEC	1.96562	206715_at
89	transmembrane protein 158	TMEM158	3.86871	213338_at
90	transmembrane protein 46	TMEM46	2.21108	230493_at
91	tumor necrosis factor, alpha-induced protein 6	TNFAIP6	2.82825	206026_s_at
		TNFAIP6	2.61641	206025_s_at
92	twist homolog 1 (acrocephalosyndactyly 3; Saethre-Chotzen syndrome) (Drosophila)	TWIST1	2.36623	213943_at
93	vascular cell adhesion molecule 1	VCAM1	4.21704	203868_s_at
94	vestigial like 3 (Drosophila)	VGLL3	3.21039	227399_at
95	Wiskott-Aldrich syndrome protein interacting protein	WASPIP	2.16	202664_at
		WASPIP	1.8956	202663_at
96	zinc finger homeobox 1b	ZFHX1B	2.35247	203603_s_at
	Uncharacterized sequences	symbol	FC	Probe set
97	chromosome 20 open reading frame 82	C20orf82	3.89774	235182_at
98	CDNA clone IMAGE:30924414		3.52317	226311_at
99	CDNA FLJ11041 fis, clone PLACE1004405		10.3883	227140_at
100	CDNA FLJ14388 fis, clone HEMBA1002716		2.35434	235821_at
101	CDNA FLJ14388 fis, clone HEMBA1002716		2.82019	229802_at
102	CDNA FLJ31066 fis, clone HSYRA2001153		5.0005	226777_at
103	CDNA FLJ44429 fis, clone UTERU2015653		3.99146	227061_at
104	Hypothetical protein LOC646324	LOC646324	5.77846	229479_at
105	KIAA1913	KIAA1913	2.20735	234994_at
106	MRNA; cDNA DKFZp667P0610 (from clone DKFZp667P0610)		2.67204	226218_at
107	Transcribed locus, strongly similar to NP_079045.1 adipocyte-specific adhesion molecule; CAR-like membrane protein [Homo sapiens]		2.64939	226834_at
108	Transcribed locus		5.44881	229554_at
109	Transcribed locus		2.46027	236179_at
110	similar to CG4502-PA	FLJ25076	2.47191	226612_at
111			1.89941	212764_at

## Sheet: COL11A1 signature
The 151 probe set prognostic signature; alphabetically sorted by "gene description"
Probe sets overlapping with "COL11A1 signature" published by Kim et al. (2010) are indicated by "1" in last column
Using “extreme value association” (EVA) algorithm, Kim et al. analyzed data from multiple cancers.
They identified a set of genes associated with COL11A1, whose coordinated overexpression was ascribed to the high-stage of cancer (Table 4. in: Kim et al., 2010).
"1" in the last column indicates that a given probe set from our signature overlaps with Kim's "COL11A1 signature"
In total there are 68 overlapping probe sets. Common genes are shown in red.
Unique gene number	Gene description	Gene symbol	Fold-change	Probe set	COL11A1 signature (Kim et al., 2010)
1	ADAM metallopeptidase domain 12 (meltrin alpha)	ADAM12	3.4362	202952_s_at	1
	CDNA FLJ31066 fis, clone HSYRA2001153/ADAM12		3.35021	213790_at	1
2	AE binding protein 1	AEBP1	3.19165	201792_at	1
3	aldehyde dehydrogenase 1 family, member A3	ALDH1A3	2.60939	203180_at
4	asporin (LRR class 1)	ASPN	4.61445	219087_at	1
5	biglycan /// teashirt family zinc finger 1	BGN /// TSHZ1	2.06434	213905_x_at	1
6	cadherin 11, type 2, OB-cadherin (osteoblast)	CDH11	2.51242	207173_x_at	1
		CDH11	2.17856	207172_s_at	1
7	caldesmon 1	CALD1	2.10591	201617_x_at
8	cartilage oligomeric matrix protein	COMP	5.18265	205713_s_at	1
9	cathepsin K (pycnodysostosis)	CTSK	4.18072	202450_s_at	1
10	chemokine (C-X-C motif) ligand 12 (stromal cell-derived factor 1)	CXCL12	3.95494	209687_at
11	chemokine (C-X-C motif) ligand 14	CXCL14	4.49551	222484_s_at
		CXCL14	4.60902	218002_s_at
12	chondroitin sulfate proteoglycan 2 (versican, VCAN)	CSPG2	5.02243	211571_s_at	1
		CSPG2	4.65793	204620_s_at	1
		CSPG2	4.58617	221731_x_at	1
		CSPG2	4.1636	204619_s_at	1
		CSPG2	6.34602	215646_s_at	1
13	coagulation factor II (thrombin) receptor	F2R	1.97978	203989_x_at
14	coiled-coil domain containing 80	CCDC80	3.7021	225242_s_at
15	collagen triple helix repeat containing 1	CTHRC1	2.74368	225681_at	P, G
16	collagen, type I, alpha 1	COL1A1	2.84632	202311_s_at	1
17	collagen, type III, alpha 1 (Ehlers-Danlos syndrome type IV, autosomal dominant)	COL3A1	2.55018	201852_x_at	1
18	collagen, type V, alpha 1	COL5A1	3.447	212488_at	1
		COL5A1	3.42074	212489_at	1
		COL5A1	2.6769	203325_s_at	1
19	collagen, type V, alpha 2	COL5A2	3.84872	221729_at	1
		COL5A2	4.47946	221730_at	1
20	collagen, type VI, alpha 3	COL6A3	1.93858	201438_at	1
21	collagen, type VIII, alpha 1	COL8A1	4.01481	214587_at
		COL8A1	6.28777	226237_at	G
22	collagen, type X, alpha 1(Schmid metaphyseal chondrodysplasia)	COL10A1	10.2438	217428_s_at	1
		COL10A1	4.0575	205941_s_at	1
23	collagen, type XI, alpha 1	COL11A1	19.4412	37892_at	1
		COL11A1	7.95743	204320_at	1
		COL11A1	7.35254	229271_x_at
24	collagen, type XII, alpha 1	COL12A1	3.85305	231879_at
		COL12A1	3.20593	225664_at
25	collectin sub-family member 12	COLEC12	2.92199	221019_s_at
26	cysteine-rich secretory protein LCCL domain containing 2	CRISPLD2	2.87842	221541_at	1
27	Cytochrome P450, family 7, subfamily B, polypeptide 1	CYP7B1	1.96254	235438_at
28	decorin/DSPG2	DCN	2.65321	211813_x_at
		DCN	2.57207	201893_x_at
		DCN	3.2719	211896_s_at
		DCN	2.92184	209335_at	1
29	dermatan sulfate proteoglycan 3/EPYC	DSPG3	13.1717	206439_at	1
30	DEP domain containing 7	DEPDC7	2.09451	228293_at
31	ecotropic viral integration site 2A	EVI2A	2.72952	204774_at
32	EGF-like repeats and discoidin I-like domains 3	EDIL3	3.27899	225275_at
33	endothelin receptor type A	EDNRA	3.25561	204464_s_at	1
		EDNRA	3.75255	204463_s_at
34	FERM domain containing 6	FRMD6	2.22845	225481_at
		FRMD6	2.04907	225464_at
35	fibrillin 1	FBN1	2.6879	202765_s_at	1
		FBN1	3.23918	202766_s_at	1
		FBN1	2.17644	235318_at
36	fibroblast activation protein, alpha	FAP	6.21914	209955_s_at	1
37	fibronectin 1	FN1	3.84331	212464_s_at	1
		FN1	3.73508	216442_x_at	1
		FN1	3.57078	210495_x_at	1
		FN1	3.27022	211719_x_at	1
38	fibronectin type III domain containing 1	FNDC1	2.42638	226930_at	G
39	FYN binding protein (FYB-120/130)	FYB	2.56739	227266_s_at
40	gap junction protein, beta 2, 26kDa (connexin 26)	GJB2	4.38951	223278_at
41	glycosyltransferase 8 domain containing 2	GLT8D2	3.01772	227070_at
42	Guanylate cyclase 1, soluble, alpha 3	GUCY1A3	2.6693	229530_at
43	hephaestin	HEPH	1.71079	203903_s_at
44	homeobox A3	HOXA3	2.17512	235521_at
45	hydroxysteroid (17-beta) dehydrogenase 6	HSD17B6	2.53963	37512_at
46	immunoglobulin superfamily containing leucine-rich repeat	ISLR	2.37378	207191_s_at
47	inhibin, beta A (activin A, activin AB alpha polypeptide)	INHBA	4.56175	210511_s_at	1
48	integrin, beta-like 1 (with EGF-like repeat domains)	ITGBL1	8.09905	205422_s_at	1
49	laminin, alpha 4	LAMA4	1.96129	202202_s_at
50	leucine rich repeat containing 15	LRRC15	3.22826	213909_at	1
51	LR8 protein	LR8	2.32832	220532_s_at
52	lumican	LUM	4.44788	201744_s_at	1
53	lymphocyte antigen 96	LY96	2.19476	206584_at	B
54	lysyl oxidase	LOX	7.00082	215446_s_at	1
		LOX	3.90865	204298_s_at	1
55	lysyl oxidase-like 2/ENTPD4	LOXL2	2.0226	202998_s_at	1
56	matrix metallopeptidase 11 (stromelysin 3)	MMP11	4.17487	203878_s_at	1
		MMP11	4.5148	203876_s_at	1
57	matrix metallopeptidase 2 (gelatinase A, 72kDa gelatinase, 72kDa type IV collagenase)	MMP2	2.6434	201069_at	1
58	methionine sulfoxide reductase B3	MSRB3	2.32193	225782_at
59	microfibrillar associated protein 5	MFAP5	6.35677	213764_s_at	1
		MFAP5	4.34119	213765_at	1
60	microtubule associated monoxygenase, calponin and LIM domain containing 2	MICAL2	2.15307	212473_s_at
61	monooxygenase, DBH-like 1	MOXD1	2.42554	1554474_a_at
62	multiple EGF-like-domains 10	MEGF10	3.60968	232523_at
63	neurotrimin	HNT	6.78776	227566_at	P
64	nexilin (F actin binding protein)	NEXN	1.82283	226103_at
65	olfactomedin-like 1	OLFML1	1.93381	217525_at
66	olfactomedin-like 2B	OLFML2B	2.87869	213125_at	1
67	paired related homeobox 1	PRRX1	4.08304	226695_at
		PRRX1	3.41311	238852_at
68	PDZ and LIM domain 3	PDLIM3	2.68529	209621_s_at
69	periostin, osteoblast specific factor	POSTN	21.6939	1555778_a_at
		POSTN	18.5984	210809_s_at	1
70	phospholamban	PLN	2.41267	204939_s_at
71	plasminogen activator, urokinase	PLAU	3.38037	205479_s_at	1
		PLAU	3.7608	211668_s_at	1
72	plexin C1	PLXNC1	1.89133	213241_at
73	quaking homolog, KH domain RNA binding (mouse)	QKI	1.8499	212636_at
74	RAB31, member RAS oncogene family	RAB31	2.13098	217764_s_at	1
		RAB31	2.16295	217763_s_at	1
		RAB31	2.14486	217762_s_at	1
75	SAM domain, SH3 domain and nuclear localisation signals, 1	SAMSN1	2.14749	220330_s_at
76	secreted frizzled-related protein 2	SFRP2	18.6055	223122_s_at	G
77	secreted frizzled-related protein 4	SFRP4	3.95216	204051_s_at	1
		SFRP4	3.49525	204052_s_at	G
78	secreted protein, acidic, cysteine-rich (osteonectin)	SPARC	2.36531	212667_at	1
79	serpin peptidase inhibitor, clade F (alpha-2 antiplasmin, pigment epithelium derived factor), member 1	SERPINF1	3.88336	202283_at	1
80	SLAM family member 8	SLAMF8	1.96481	219386_s_at
81	snail homolog 2 (Drosophila)	SNAI2	2.72218	213139_at	1
82	SPARC related modular calcium binding 2	SMOC2	1.81541	223235_s_at
	sulfatase 1	SULF1	4.39698	212354_at	1
83		SULF1	3.18836	212344_at	1
84	syndecan 1	SDC1	2.54009	201286_at
85	thrombospondin 1	THBS1	2.32855	201108_s_at
		THBS1	2.95935	201109_s_at
		THBS1	2.57387	201110_s_at
86	thrombospondin 2	THBS2	6.02297	203083_at	1
87	TIMP metallopeptidase inhibitor 3 (Sorsby fundus dystrophy, pseudoinflammatory)	TIMP3	4.01993	201150_s_at	1
		TIMP3	4.0081	201147_s_at	1
88	transcription factor EC	TFEC	1.96562	206715_at
89	transmembrane protein 158	TMEM158	3.86871	213338_at	1
90	transmembrane protein 46	TMEM46	2.21108	230493_at
91	tumor necrosis factor, alpha-induced protein 6	TNFAIP6	2.82825	206026_s_at	1
		TNFAIP6	2.61641	206025_s_at	1
92	twist homolog 1 (acrocephalosyndactyly 3; Saethre-Chotzen syndrome) (Drosophila)	TWIST1	2.36623	213943_at	G
93	vascular cell adhesion molecule 1	VCAM1	4.21704	203868_s_at
94	vestigial like 3 (Drosophila)	VGLL3	3.21039	227399_at
95	Wiskott-Aldrich syndrome protein interacting protein	WASPIP	2.16	202664_at
		WASPIP	1.8956	202663_at
96	zinc finger homeobox 1b	ZFHX1B	2.35247	203603_s_at
97	chromosome 20 open reading frame 82	C20orf82	3.89774	235182_at
98	CDNA clone IMAGE:30924414		3.52317	226311_at
99	CDNA FLJ11041 fis, clone PLACE1004405		10.3883	227140_at
100	CDNA FLJ14388 fis, clone HEMBA1002716		2.35434	235821_at
101	CDNA FLJ14388 fis, clone HEMBA1002716		2.82019	229802_at
102	CDNA FLJ31066 fis, clone HSYRA2001153		5.0005	226777_at
103	CDNA FLJ44429 fis, clone UTERU2015653		3.99146	227061_at
104	Hypothetical protein LOC646324	LOC646324	5.77846	229479_at
105	KIAA1913	KIAA1913	2.20735	234994_at
106	MRNA; cDNA DKFZp667P0610 (from clone DKFZp667P0610)		2.67204	226218_at
107	Transcribed locus, strongly similar to NP_079045.1 adipocyte-specific adhesion molecule; CAR-like membrane protein [Homo sapiens]		2.64939	226834_at
108	Transcribed locus		5.44881	229554_at
109	Transcribed locus		2.46027	236179_at
110	similar to CG4502-PA	FLJ25076	2.47191	226612_at
111			1.89941	212764_at
					68
